# Supplementary material for: Construction of a fur null mutant and RNA-sequencing provide deeper global understanding of the Aliivibrio salmonicida Fur regulon
Source: PeerJ. 2017 Jul 13;5:e3461. doi: 10.7717/peerj.3461 (PMC5511505; doi:10.7717/peerj.3461)
Supplement: Table S1 [file peerj-05-3461-s004.xlsx]

## Sheet: Sheet1
Replicate	wt1	wt2	wt3	∆fur1	∆fur2	∆fur3
Paired reads in sample	12250367	24875080	22533783	20661562	56545929	27565275
Total number of reads (paired x2)	24500734	49750160	45067566	41323124	113091858	55130550
Mapped reads	23573868	48024526	43333832	39758422	97641766	52817202
Unmapped reads	926866	1725634	1733734	1564702	15450092	2313348
% mapped reads	96.217	96.5314	96.153	96.2135	86.3385	95.8039
