# Supplementary material for: Construction of a fur null mutant and RNA-sequencing provide deeper global understanding of the Aliivibrio salmonicida Fur regulon
Source: PeerJ. 2017 Jul 13;5:e3461. doi: 10.7717/peerj.3461 (PMC5511505; doi:10.7717/peerj.3461)
Supplement: Table S2 [file peerj-05-3461-s005.xlsx]

## Sheet: Sheet1
VSAL_nr	gene	annotation	∆fur/wt	p-value	adjusted p-value
pVSAL320_27		iron ion ABC transporter, periplasmic component	2.78248	1.47031e-33	1.24948e-31
pVSAL320_28		iron ion transport system, inner membrane component	2.54742	6.48584e-28	4.93151e-26
pVSAL320_29		iron ion ABC transporter ATP-binding protein	2.49883	2.29785e-21	1.38318e-19
pVSAL840_09	trbI	conjugative transfer protein TrbI trbi	2.38934	0.000272673	0.00210279
pVSAL840_19		putative exported protein	2.00256	0.00244596	0.0125602
pVSAL840_68		hypothetical protein	-2.21162	2.20306e-06	3.15117e-05
VSAL_I0017	groL1	hypothetical protein	-3.165	1.38637e-09	3.53442e-08
VSAL_I0018	groS1	10 kDa chaperonin 1	-3.86029	5.73135e-11	1.72498e-09
VSAL_I0085		putative transferase	-2.22232	5.65385e-08	1.12921e-06
VSAL_I0122	prlC	oligopeptidase A	-3.17083	NA	NA
VSAL_I0134	bibA	L-2,4-diaminobutyrate decarboxylase	92.6066	NA	NA
VSAL_I0135	bibB	siderophore biosynthetis protein	48.1676	7.6609e-110	1.58106e-107
VSAL_I0136	bibC	siderophore biosynthesis protein	11.124	9.90552e-24	6.50463e-22
VSAL_I0137	bitA	TonB-dependent iron-siderophore receptor precursor	9.34131	2.1467e-22	1.34837e-20
VSAL_I0138	bitB	iron-siderophore ABC transporter, periplasmic binding protein	2.08435	2.77886e-05	0.000288123
VSAL_I0198		hypothetical protein	-2.08792	NA	NA
VSAL_I0227	polA	DNA polymerase I	2.20268	4.06646e-18	2.17581e-16
VSAL_I0346	fbp	fructose-1,6-bisphosphatase	-2.04111	5.96844e-05	0.000559897
VSAL_I0402	cysJ	sulfite reductase [NADPH] flavoprotein alpha-component	-2.39922	2.45974e-09	6.09173e-08
VSAL_I0403	cysI	sulfite reductase [NADPH] hemoprotein beta-component	-2.4395	9.87533e-07	1.52312e-05
VSAL_I0404	cysH	phosphoadenosine phosphosulfate reductase	-2.02049	0.000932374	0.00577719
VSAL_I0406	fklB	FKBP-type peptidyl-prolyl cis-trans isomerase	-2.25476	6.00784e-05	0.000561163
VSAL_I0411		hemolysin	2.51803	2.64241e-15	1.10117e-13
VSAL_I0412		membrane protein	3.53393	6.61781e-26	4.7019e-24
VSAL_I0413		hypothetical protein	3.39862	7.44235e-18	3.79472e-16
VSAL_I0414		hypothetical protein	2.92861	2.39085e-17	1.13867e-15
VSAL_I0415		hypothetical protein	2.73431	1.60781e-15	6.96826e-14
VSAL_I0416		hypothetical protein	2.53644	1.24979e-14	4.79345e-13
VSAL_I0417		membrane protein	2.91306	5.83108e-15	2.36186e-13
VSAL_I0420	cysD	sulfate adenylyltransferase subunit 2	-2.44161	5.97127e-06	7.72522e-05
VSAL_I0421	cysN	sulfate adenylyltransferase subunit 1	-3.36672	9.45353e-12	3.05758e-10
VSAL_I0422		ion transporter superfamily protein	-3.80592	1.00817e-15	4.45857e-14
VSAL_I0423	cysC	adenylylsulfate kinase	-4.0246	6.82844e-13	2.34877e-11
VSAL_I0424		hypothetical protein	-3.17852	1.59019e-23	1.02864e-21
VSAL_I0445		aminotransferase class-V	-2.51716	3.67369e-10	1.02721e-08
VSAL_I0548	gshB	glutathione synthetase	-2.18364	4.34211e-08	8.87675e-07
VSAL_I0549		conserved hypothetical protein	-2.22765	2.54926e-07	4.41939e-06
VSAL_I0575	nhaR	transcriptional activator protein NhaR (sodium/proton antiporter regulator protein)	-2.29285	4.73018e-13	1.65328e-11
VSAL_I0616		putative sodium-dependent nucleoside transporter protein	2.0129	2.9465e-06	4.09299e-05
VSAL_I0662		putative exported protein	-2.22997	5.99886e-05	0.000561163
VSAL_I0666	clpB	chaperone ClpB (heat-shock protein)	-2.14241	2.0062e-07	3.54892e-06
VSAL_I0675	dapD	tetrahydrodipicolinate succinylase	-2.10855	6.15137e-07	9.9108e-06
VSAL_I0695		conserved hypothetical protein	-2.62178	8.89074e-22	5.50464e-20
VSAL_I0714	suhB	inositol-1-monophosphatase	2.01596	0.000483064	0.00333376
VSAL_I0757	chiA	endochitinase ChiA	2.08349	0.000360516	0.00261721
VSAL_I0775		putative exported protein, putative phage gene	3.73735	5.63689e-14	2.10606e-12
VSAL_I0776		hypothetical protein, putative phage gene (fragment)	3.26495	5.67383e-10	1.52735e-08
VSAL_I0777		N-acetylmuramoyl-L-alanine amidase	3.13324	1.03853e-18	5.62625e-17
VSAL_I0785	pth	peptidyl-tRNA hydrolase	2.10047	0.000849809	0.00533006
VSAL_I0798	nirB	nitrite reductase (NAD(P)H) large subunit	-2.47032	3.75848e-08	7.7939e-07
VSAL_I0799		methyl-accepting chemotaxis protein	-3.45506	9.8419e-09	2.21009e-07
VSAL_I0804		thioredoxin	-2.37031	1.19687e-09	3.12483e-08
VSAL_I0814	htpG	chaperone protein HtpG (heat shock protein HtpG)	-3.17834	8.79283e-10	2.32367e-08
VSAL_I0821	lon	ATP-dependent protease LA	-2.33763	5.60104e-08	1.12384e-06
VSAL_I0833	fur	ferric uptake regulator protein	-128.654	0	0
VSAL_I0859		hypothetical protein	2.51612	0.00259712	0.0131648
VSAL_I0860	metR	transcriptional activator MetR	2.49014	0.00301507	0.0146989
VSAL_I0865		putative ABC transporter permease	2.12771	1.0094e-07	1.95737e-06
VSAL_I0876		membrane dipeptidase	2.55862	9.40048e-08	1.83521e-06
VSAL_I0877		aldehyde dehydrogenase	3.24542	7.38665e-17	3.44234e-15
VSAL_I0878		endoribonuclease L-PSP	2.51383	6.20582e-09	1.45384e-07
VSAL_I0881		putative exported protein	15.7444	7.75889e-200	5.60451e-197
VSAL_I0882		putative exported protein	14.0616	1.09081e-91	1.8183e-89
VSAL_I0883		putative exported protein	14.3863	7.22182e-132	1.95621e-129
VSAL_I0884		putative exported protein	5.02376	8.88305e-18	4.42519e-16
VSAL_I0943	ompK	outer membrane protein OmpK (pseudogene)	2.32355	2.24414e-10	6.44113e-09
VSAL_I0956		putative exported protein	2.09076	3.68028e-07	6.1823e-06
VSAL_I0995		PhoH-like protein	-2.68837	1.81165e-11	5.7733e-10
VSAL_I1050		hypothetical protein, putative phage gene	3.43298	2.38175e-09	5.93248e-08
VSAL_I1091		deoxyguanosinetriphosphate triphosphohydrolase	-2.07132	2.24307e-13	8.03426e-12
VSAL_I1133	hisG	ATP phosphoribosyltransferase	-3.35772	4.02419e-28	3.11444e-26
VSAL_I1134	hisD	histidinol dehydrogenase	-2.76991	2.46627e-25	1.724e-23
VSAL_I1135	hisC	histidinol-phosphate aminotransferase	-2.289	8.00685e-16	3.61476e-14
VSAL_I1136	hisB	histidine biosynthesis bifunctional protein HisB [includes: histidinol-phosphatase and imidazoleglycerol-phosphate dehydratase]	-2.17726	6.25015e-09	1.45635e-07
VSAL_I1148		sodium/dicarboxylate symporter (pseudogene)	3.48983	1.21414e-20	7.20832e-19
VSAL_I1184		transposase	-2.14696	2.16123e-05	0.000234169
VSAL_I1190		putative fumarylacetoacetate hydrolase	2.04831	4.99204e-12	1.63905e-10
VSAL_I1217		hypothetical protein	-2.09105	1.64563e-06	2.38534e-05
VSAL_I1221		membrane protein	-2.1505	7.776e-20	4.49349e-18
VSAL_I1248		membrane protein	3.26859	8.12835e-13	2.75221e-11
VSAL_I1302		conserved hypothetical protein	2.03724	0.000260879	0.00201902
VSAL_I1321		hypothetical protein	2.64529	0.00457939	0.02038
VSAL_I1324		putative exported protein	2.41751	7.93756e-05	0.000718192
VSAL_I1325		proton glutamate symport protein	2.33578	2.49835e-05	0.000263452
VSAL_I1328		putative membrane associated peptidase	4.38485	NA	NA
VSAL_I1364		putative exported nuclease	2.11531	2.13501e-07	3.76144e-06
VSAL_I1386		hypothetical protein	-2.23626	4.20984e-18	2.21973e-16
VSAL_I1407		putative glycosyl transferase	2.11983	0.00207899	0.0111102
VSAL_I1475		hypothetical protein	2.35579	0.000460623	0.00321472
VSAL_I1484		short chain dehydrogenase	-2.29352	7.31381e-06	9.25705e-05
VSAL_I1499		putative exported protein	-2.06111	1.61565e-07	2.91759e-06
VSAL_I1500		hypothetical protein	-2.24532	3.78352e-09	9.1698e-08
VSAL_I1530		membrane protein	-2.02658	0.000373552	0.0026938
VSAL_I1628		putative radical SAM superfamily protein	2.04487	1.08047e-07	2.04487e-06
VSAL_I1634		hypothetical protein	2.00833	5.4746e-08	1.10873e-06
VSAL_I1696		glutaredoxin-3 (grx3)	-2.236	1.5933e-05	0.000181243
VSAL_I1697		putative exported protein	-2.18067	0.000175599	0.00142785
VSAL_I1726		PEP-utilising enzyme	-2.949	NA	NA
VSAL_I1734		heme receptor (pseudogene)	6.64077	8.47538e-43	8.9591e-41
VSAL_I1749	huvX	heme uptake and utilization protein HuvX	20.2459	6.49495e-54	7.8192e-52
VSAL_I1750	phuW	putative coproporphyrinogen oxidase PhuW	39.7305	1.04663e-209	9.07216e-207
VSAL_I1751	tonB1	TonB protein (pseudogene)	18.795	5.07958e-107	1.00068e-104
VSAL_I1752	exbB1	TonB system transport protein ExbB1	25.2201	3.22647e-166	1.27123e-163
VSAL_I1753	exbD1	TonB system transport protein ExbD1	28.4294	8.67566e-114	2.08891e-111
VSAL_I1754	huvB	heme transporter protein HuvB, putative periplasmic binding protein	39.7156	4.23813e-183	2.29601e-180
VSAL_I1755	huvC	heme transporter protein HuvC, transmembrane permease component	13.4602	2.84824e-166	1.23443e-163
VSAL_I1756	huvD	heme transporter protein HuvD, ATP-binding component	5.77395	4.42795e-59	5.48306e-57
VSAL_I1759	infC	translation initiation factor IF-3	2.27469	1.03285e-07	1.98069e-06
VSAL_I1769	nrdA	ribonucleoside-diphosphate reductase 1 alpha chain	-3.77624	1.73641e-15	7.45108e-14
VSAL_I1783		putative lipoprotein	4.36756	1.89492e-50	2.21962e-48
VSAL_I1784		putative lipoprotein	5.01379	1.55808e-36	1.53471e-34
VSAL_I1785		putative exported protein	5.73391	9.38296e-36	8.47203e-34
VSAL_I1786		putative iron-regulated protein	8.24982	1.73618e-63	2.28018e-61
VSAL_I1813		sodium/dicarboxylate symporter	-8.57253	1.13053e-136	3.26649e-134
VSAL_I1819		outer membrane protein A	5.94761	1.3112e-80	2.02955e-78
VSAL_I1820		putative lipoprotein	4.02	9.53265e-38	9.60802e-36
VSAL_I1830		hypothetical protein	-2.26187	2.02371e-06	2.91388e-05
VSAL_I1839	aladh	alanine dehydrogenase	2.01649	6.75299e-05	0.00062139
VSAL_I1845	trxC	thioredoxin 2	-2.53608	2.22296e-06	3.16918e-05
VSAL_I1853		putative exported protein	2.20687	2.22147e-08	4.74279e-07
VSAL_I1857		hypothetical protein	-4.00443	6.61577e-15	2.63053e-13
VSAL_I1858	sodB	superoxide dismutase [Fe]	-3.09796	6.58018e-15	2.63053e-13
VSAL_I1864		hypothetical protein	20.0953	8.14738e-103	1.53525e-100
VSAL_I1919		membrane protein	2.13578	1.42673e-06	2.09609e-05
VSAL_I1920		inner membrane protein	3.23712	2.46088e-36	2.31857e-34
VSAL_I1921		putative membrane protein, putative phage gene	2.7979	2.27758e-05	0.000243129
VSAL_I1922		putative exported protein, putative phage gene	2.44168	2.51231e-07	4.37283e-06
VSAL_I1959	aotQ	arginine/ornithine periplasmic binding protein-dependent transporter, inner membrane component	2.22714	1.77069e-05	0.000198299
VSAL_I1960	aotM	arginine/ornithine periplasmic binding protein-dependent transporter, inner membrane component	2.27185	2.53597e-06	3.56847e-05
VSAL_I1967		HTH-type transcriptional regulator, AsnC family	-2.09911	2.88613e-12	9.54845e-11
VSAL_I1975		putative lipoprotein	-2.29492	0.000208619	0.00165596
VSAL_I2064		conserved hypothetical protein	-4.01939	5.93248e-09	1.40499e-07
VSAL_I2067	zntA	lead, cadmium, zinc and mercury-transporting ATPase	8.46822	2.44008e-43	2.64383e-41
VSAL_I2068		membrane protein	2.95906	1.63508e-14	6.21617e-13
VSAL_I2109		conserved hypothetical protein	-2.23698	8.52124e-07	1.33808e-05
VSAL_I2160		sodium/proton antiporter (fragment)	-2.83417	4.09631e-09	9.80852e-08
VSAL_I2193		methyl-accepting chemotaxis protein	-3.58232	5.24604e-10	1.42996e-08
VSAL_I2259		hypothetical protein	2.30706	7.32396e-09	1.68841e-07
VSAL_I2317	flaE	flagellin subunit E	-5.14849	1.94267e-22	1.23816e-20
VSAL_I2318	flaD	flagellin subunit D	-4.31073	4.38698e-20	2.56935e-18
VSAL_I2319	flaC	flagellin subunit C	-6.19705	9.11554e-18	4.4894e-16
VSAL_I2325	flaB	flagellin subunit B	-2.27831	NA	NA
VSAL_I2340	cheV	chemotaxis protein methyltransferase CheV	-2.17331	2.13541e-10	6.1699e-09
VSAL_I2397		putative exported protein	-2.28227	5.98062e-08	1.18899e-06
VSAL_I2409		cytochrome c-552	-2.2903	2.04374e-05	0.000223113
VSAL_I2441		hypothetical protein	-2.36217	7.83174e-36	7.22187e-34
VSAL_I2471		hypothetical protein	-2.59195	3.42118e-07	5.81466e-06
VSAL_I2480		integrase, phage family	-2.2637	1.213e-09	3.148e-08
VSAL_I2494		putative transcriptional regulator	2.06285	0.000154731	0.00127735
VSAL_I2517		hypothetical protein	-3.88351	8.03798e-14	2.97749e-12
VSAL_I2555	thrB	homoserine kinase	-2.26037	7.25634e-15	2.859e-13
VSAL_I2556	thrA	bifunctional aspartokinase/homoserine dehydrogenase I	-2.23636	2.24996e-15	9.4673e-14
VSAL_I2562	gltB	glutamate synthase, large subunit	-2.07195	3.60171e-08	7.50472e-07
VSAL_I2563		glutamate synthase, small subunit	-2.18791	3.03291e-09	7.46854e-08
VSAL_I2587	fbpB	iron(III) ABC transporter, permease protein	2.92677	1.01256e-33	8.77689e-32
VSAL_I2588	fbpA	iron(III) ABC transporter, periplasmic iron-compound-binding protein	2.97608	8.99402e-19	4.93419e-17
VSAL_I2662		ubiquinol-cytochrome c reductase iron-sulfur subunit (rieske iron-sulfur protein)	-2.26732	4.31621e-11	1.31735e-09
VSAL_I2710	argHA	bifunctional protein ArgHA (argininosuccinate lyase)	-2.09687	NA	NA
VSAL_I2712		dihydrolipoyl dehydrogenase (dihydrolipoamide dehydrogenase)	-2.06187	6.11816e-05	0.000569015
VSAL_I2728	trpS	tryptophanyl-tRNA synthetase	-2.0958	5.28547e-10	1.4317e-08
VSAL_I2739	hslU	ATP-dependent hsl protease ATP-binding subunit HslU (heat shock protein HslU)	-2.85571	NA	NA
VSAL_I2740	hslV	ATP-dependent protease HslV (heat shock protein HslV)	-2.92404	8.84393e-07	1.38179e-05
VSAL_I2750		putative AMP-binding enzyme	-2.22295	1.784e-09	4.52154e-08
VSAL_I2755	argE	acetylornithine deacetylase	-2.2759	1.42313e-07	2.59153e-06
VSAL_I2757	argB	acetylglutamate kinase	-2.23186	1.1699e-13	4.29691e-12
VSAL_I2771	motX	sodium-type polar flagellar protein MotX	-5.02354	7.98805e-25	5.49527e-23
VSAL_I2796	cpxP	putative periplasmic protein CpxP	-2.72774	3.53232e-05	0.000356025
VSAL_I2797	cpxR	transcriptional regulator, CpxR	-2.01826	1.05955e-06	1.62264e-05
VSAL_I2833	acs	acetyl-coenzyme A synthetase	2.96476	0.000113186	0.000977851
VSAL_I2888		inner membrane protein	-2.50896	9.74616e-06	0.000117988
VSAL_I2889		HTH-type transcriptional regulator, TetR-family	-2.06306	1.21056e-06	1.81542e-05
VSAL_I2891	vcmD	multidrug efflux pump	8.49422	1.9689e-113	4.49115e-111
VSAL_I2892		hypothetical protein	12.4209	5.77162e-102	1.04226e-99
VSAL_I2897		putative flagellar basal body-associated protein FliL	-2.14462	1.18367e-06	1.78126e-05
VSAL_I2908		putative membrane protein	-2.03031	0.00302308	0.0147214
VSAL_I2961	ibpA	small heat shock protein	-2.55553	4.82679e-06	6.33918e-05
VSAL_I2963	avtA	valine--pyruvate aminotransferase (alanine--valine transaminase)	-2.27908	1.14532e-14	4.47191e-13
VSAL_I2979		Zn-dependent peptidase	2.90823	2.18838e-08	4.69526e-07
VSAL_I3102s	ryhB	small RNA RyhB	42.9022	3.21178e-110	6.95994e-108
VSAL_I3103s	spot_42	small RNA Spot 42	-2.34957	0.00182947	0.0100877
VSAL_I3116s		lysine riboswitch	-2.32634	2.41762e-10	6.89341e-09
VSAL_I3142s	csrB1	CsrA-regulating small RNA CsrB1	2.28743	0.000351673	0.00257024
VSAL_I3180s		threonine operon leader	-4.25705	6.25907e-10
VSAL_I4000s		srna	-4.0704	1.94966e-10
VSAL_I4021s		srna	2.09447	4.40811e-06
VSAL_I4022s		srna	-2.35512	0.0017765
VSAL_I4069s		srna	-3.36462	0.000403936
VSAL_I4100s		srna	-4.11088	3.75802e-15
VSAL_I4102s		srna	3.34067	1.09196e-09
VSAL_I4107s		srna	2.04107	0.0135509
VSAL_I4110s		srna	2.78418	2.87818e-06
VSAL_I4139s		srna	-3.85688	1.0689e-17
VSAL_I4144s		srna	-2.31946	7.33547e-32
VSAL_I4146s		srna	-2.13248	0.000518243
VSAL_I4147s		srna	-2.68472	1.64143e-07
VSAL_I4156s		srna	-2.1111	1.86115e-05
VSAL_I4175s		srna	-2.39981	6.90166e-05
VSAL_II0050	chb	N,N'-diacetylchitobiase precursor (chitobiase)	-2.16767	4.06781e-06	5.44133e-05
VSAL_II0067		hypothetical protein	2.04284	7.22787e-08	1.43039e-06
VSAL_II0074		membrane protein	67.2935	2.41896e-189	1.49768e-186
VSAL_II0110		TonB dependent receptor	55.7598	0	0
VSAL_II0111		putative exported protein	35.3452	2.62183e-218	3.78767e-215
VSAL_II0112	tolR	biopolymer transport protein TolR	25.6798	2.11641e-158	7.64377e-156
VSAL_II0113	exbB2	TonB system transport protein ExbB2	17.349	2.37529e-69	3.4315e-67
VSAL_II0114	exbD2	TonB system transport protein ExbD2	27.6446	1.39532e-153	4.65178e-151
VSAL_II0115	tonB2	TonB protein	30.1078	1.36952e-214	1.48387e-211
VSAL_II0116		putative exported protein	23.3877	1.05025e-172	5.05753e-170
VSAL_II0118		membrane protein	16.937	2.2646e-70	3.3844e-68
VSAL_II0119		putative exported protein	25.7387	4.52568e-82	7.26456e-80
VSAL_II0120		putative membrane protein	16.6644	2.97641e-65	4.03117e-63
VSAL_II0121		putative exported protein	16.6724	2.44258e-36	2.31857e-34
VSAL_II0122		putative membrane protein	8.74789	NA	NA
VSAL_II0123		periplasmic solute binding protein	7.44933	3.14041e-31	2.52047e-29
VSAL_II0124		ABC transporter, ATP binding protein	6.32759	5.0852e-33	4.23831e-31
VSAL_II0125		ABC-3 transporter protein, membrane component	4.09506	6.97701e-16	3.18298e-14
VSAL_II0126		membrane protein	3.28423	NA	NA
VSAL_II0134		hypothetical protein	-2.60815	1.48443e-05	0.000172019
VSAL_II0148		hypothetical protein	8.00859	6.85968e-24	4.59503e-22
VSAL_II0149		MFS transporter	5.57315	6.11818e-18	3.15669e-16
VSAL_II0150	fhuC	ferrichrome transport ATP-binding protein FhuC	6.96449	5.28455e-32	4.32136e-30
VSAL_II0151		ferrichrome-binding periplasmic protein	12.5066	5.53622e-41	5.71285e-39
VSAL_II0152	fhuB	ferrichrome transport protein FhuB	6.65347	6.11297e-34	5.40686e-32
VSAL_II0168		putative exported protein	-7.87701	6.73017e-60	8.57899e-58
VSAL_II0194		two-component system sensor protein, histidine kinase	2.54948	5.80806e-26	4.19536e-24
VSAL_II0195		putative response regulator (pseudogene)	2.98835	6.89148e-24	4.59503e-22
VSAL_II0215	catA	catalase	-3.3969	1.26943e-10	3.74265e-09
VSAL_II0231	cheV	chemotaxis protein CheV	-2.28881	7.93858e-13	2.70912e-11
VSAL_II0233	malK	maltose/maltodextrin transport ATP-binding protein (fragment)	2.48796	0.000693208	0.00449755
VSAL_II0237		conserved hypothetical protein	-2.05746	9.14467e-06	0.000111958
VSAL_II0311		outer membrane protein, OmpA family	2.13315	3.77196e-07	6.31185e-06
VSAL_II0312		hypothetical protein, putative anti-sigma factor antagonist	2.60863	1.86106e-08	4.01286e-07
VSAL_II0362		hypothetical protein	2.04393	4.311e-08	8.85491e-07
VSAL_II0363		putative response regulator	2.60521	9.24315e-11	2.76274e-09
VSAL_II0364		hypothetical protein	3.60325	3.07704e-11	9.52564e-10
VSAL_II0368	rcpC	putative Flp pilus assembly protein	2.09837	0.00942956	0.0359751
VSAL_II0369	cpaC	type II/III secretion system protein	2.5014	0.000342298	0.00251444
VSAL_II0370		putative lipoprotein	2.35434	6.1319e-05	0.000569072
VSAL_II0433		transporter, BCCT family	2.05006	2.33389e-06	3.29481e-05
VSAL_II0448	aroG	phospho-2-dehydro-3-deoxyheptonate aldolase (DAHP synthetase) phenylalanine repressible	-2.8904	1.01934e-15	4.46246e-14
VSAL_II0469		hypothetical protein	4.45966	1.6204e-21	9.89127e-20
VSAL_II0480	pspF	psp operon transcriptional activator PspF	-2.11968	4.90831e-11	1.4876e-09
VSAL_II0587		outer membrane protein, OmpA family	-2.6871	1.14529e-09	3.0083e-08
VSAL_II0594		putative membrane protein	2.1305	0.0030277	0.0147273
VSAL_II0617		outer membrane efflux protein (pseudogene)	-2.17611	1.41797e-08	3.10378e-07
VSAL_II0626		PhnA protein	-2.37978	2.34721e-17	1.13031e-15
VSAL_II0647		hypothetical protein (pseudogene)	-2.71825	1.01678e-08	2.26835e-07
VSAL_II0657		ATP-dependent RNA helicase	2.01495	0.00134297	0.00782317
VSAL_II0658		hypothetical protein	-2.18984	2.53048e-13	8.98943e-12
VSAL_II0664		KHG/KDPG aldolase [includes: 4-hydroxy-2-oxoglutarate aldolase; 2-dehydro-3-deoxy-phosphogluconate aldolase]	-2.13628	0.000937745	0.0057977
VSAL_II0665		gluconate permease	-2.68443	0.000113404	0.000977851
VSAL_II0666	idnK	thermosensitive gluconokinase	-4.37107	1.7614e-07	3.14153e-06
VSAL_II0667	edd	phosphogluconate dehydratase	-2.80052	3.34602e-05	0.000338823
VSAL_II0705	hutI	imidazolonepropionase	2.1991	0.021234	0.0689348
VSAL_II0706		arginase	2.45553	0.00777759	0.0311066
VSAL_II0707	hutU	urocanate hydratase	2.6342	0.00430652	0.0194421
VSAL_II0708	hutH	histidine ammonia-lyase	2.32881	0.0130443	0.0466903
VSAL_II0721	nagE	PTS system permease for N-acetylglucosamine and glucose	3.53705	4.95597e-06	6.4502e-05
VSAL_II0764	gcvH	glycine cleavage system H protein	-2.19771	0.000564481	0.00375224
VSAL_II0773		cytochrome c-type protein	-2.19246	2.12708e-11	6.68027e-10
VSAL_II0784		putative exported protein	2.6168	0.000238292	0.00186082
VSAL_II0823		PTS system, lactose/cellobiose specific IIB subunit	2.5598	1.21146e-07	2.26313e-06
VSAL_II0824		putative sugar-specific permease, SgaT/UlaA	2.6222	4.19579e-09	9.99152e-08
VSAL_II0825		putative phosphotransferase enzyme II, A component	3.07034	4.33961e-13	1.52909e-11
VSAL_II0846		putative acetyltransferase	-3.38612	1.38732e-27	1.03667e-25
VSAL_II0852		membrane protein	-2.32399	3.46017e-10	9.7379e-09
VSAL_II0853		membrane protein	-4.02933	2.38846e-19	1.36205e-17
VSAL_II0854		secretion protein, HlyD family	-3.85881	5.33911e-16	2.46167e-14
VSAL_II0868		putative lipoprotein	7.95502	5.68009e-128	1.44809e-125
VSAL_II0906	hatB	iron(III) ABC transporter, membrane permease	2.88589	9.67376e-16	4.32228e-14
VSAL_II0907		iron(III) ABC transporter, periplasmic iron-compound-binding protein (pseudogene)	5.88054	1.50413e-45	1.7155e-43
VSAL_II0908	hatC	iron(III) ABC transporter, ATP-binding protein	11.1519	5.74597e-67	8.03323e-65
VSAL_II0909	desA	ferrioxamine B receptor	18.8328	4.49265e-144	1.3908e-141
VSAL_II0915		HTH-type transcriptional regulator, LysR-family	-2.69796	5.14739e-17	2.42487e-15
VSAL_II0931		membrane protein (fragment)	4.80678	2.11116e-44	2.3461e-42
VSAL_II0932	bcsA	cellulose synthase catalytic subunit	6.08956	NA	NA
VSAL_II0933		putative exported protein	6.1595	3.57072e-92	6.1902e-90
VSAL_II0934		hypothetical protein	4.0357	4.99945e-13	1.73341e-11
VSAL_II0935		hypothetical protein	2.37016	1.9579e-15	8.31914e-14
VSAL_II0936		membrane protein	3.36103	3.4869e-15	1.43926e-13
VSAL_II0937		membrane protein	4.02842	8.39444e-31	6.61482e-29
VSAL_II0967		membrane protein	2.7394	2.10173e-13	7.59074e-12
VSAL_II0983		HTH-type transcriptional regulator, LysR-family	-2.19135	1.21056e-14	4.68443e-13
VSAL_II1003		putative tRNA-binding protein	-2.1284	0.000138791	0.00116123
VSAL_II1025		HTH-type transcriptional regulator, LysR family	-2.78028	5.41164e-14	2.03948e-12
VSAL_II1026		putative tryptophanyl-tRNA synthetase	-6.35659	1.13981e-26	8.37276e-25
VSAL_II1043		putative cation efflux pump	5.70551	2.09093e-17	1.01821e-15
VSAL_II1045		hypothetical protein	3.43197	8.60633e-13	2.89146e-11
VSAL_II1046		hypothetical protein	3.64872	7.20956e-12	2.34934e-10
VSAL_II1062		membrane protein	-3.31287	7.43694e-19	4.13227e-17
VSAL_II1066	speF	ornithine decarboxylase, inducible	7.42706	1.83369e-13	6.67834e-12
VSAL_II1067	potE	putrescine-ornithine antiporter	4.96106	5.7921e-10	1.54957e-08
VSAL_II1088		putative membrane protein	2.66485	1.86812e-06	2.69881e-05
VSAL_II2005s		srna	4.02139	1.61101e-11
VSAL_II2008s		srna	2.73531	5.77002e-09
VSAL_II2034s		srna	2.66808	0.000914595
VSAL_II2044s		srna	2.32423	0.00069134
